# Supplementary material for: Heat shock transcription factor 2 reduces mitochondrial pathway apoptosis in intestinal epithelial cells by inhibiting the increase in mitochondrial membrane permeability in ulcerative colitis
Source: PLoS One. 2025 May 29;20(5):e0325275. doi: 10.1371/journal.pone.0325275 (PMC12121780; doi:10.1371/journal.pone.0325275)
Supplement: S1 Table — (XLSX) [file pone.0325275.s001.xlsx]

## Sheet: Raw data
Group	Positive rate（%）
NC	1	3.15
	2	4.96
	3	6.67
NC+LPS	1	51.39
	2	52.369
	3	46.76
shR-HSF2+LPS	1	78.03
	2	74.21
	3	75.67
shR-V+LPS	1	51.97
	2	48.58
	3	42.17
OE-HSF2+LPS	1	28.4
	2	36.95
	3	30.07
OE-V+LPS	1	48.3
	2	53.12
	3	49.54

## Sheet: Descriptive statistics
	NC	NC+LPS	shR-HSF2+LPS	shR-V+LPS	OE-HSF2+LPS	OE-V+LPS
Number of values	3	3	3	3	3	3
Minimum	3.15	46.76	74.21	42.17	28.4	48.3
25% Percentile	3.15	46.76	74.21	42.17	28.4	48.3
Median	4.96	51.39	75.67	48.58	30.07	49.54
75% Percentile	6.67	52.37	78.03	51.97	36.95	53.12
Maximum	6.67	52.37	78.03	51.97	36.95	53.12
Mean	4.927	50.17	75.97	47.57	31.81	50.32
Std. Deviation	1.76	2.996	1.928	4.977	4.532	2.503
Std. Error of Mean	1.016	1.73	1.113	2.873	2.616	1.445
Lower 95% CI	0.554	42.73	71.18	35.21	20.55	44.1
Upper 95% CI	9.299	57.62	80.76	59.94	43.06	56.54

## Sheet: Multiple comparisons
Tukey's multiple comparisons test	Mean Diff.	95.00% CI of diff.	Significant?	Summary	Adjusted P Value
NC vs. NC+LPS	-45.25	-54.44 to -36.06	Yes	****	<0.0001	A-B
NC vs. shR-HSF2+LPS	-71.04	-80.23 to -61.85	Yes	****	<0.0001	A-C
NC vs. shR-V+LPS	-42.65	-51.84 to -33.46	Yes	****	<0.0001	A-D
NC vs. OE-HSF2+LPS	-26.88	-36.07 to -17.69	Yes	****	<0.0001	A-E
NC vs. OE-V+LPS	-45.39	-54.58 to -36.20	Yes	****	<0.0001	A-F
NC+LPS vs. shR-HSF2+LPS	-25.8	-34.99 to -16.61	Yes	****	<0.0001	B-C
NC+LPS vs. shR-V+LPS	2.6	-6.590 to 11.79	No	ns	0.9251	B-D
NC+LPS vs. OE-HSF2+LPS	18.37	9.177 to 27.56	Yes	***	0.0002	B-E
NC+LPS vs. OE-V+LPS	-0.147	-9.336 to 9.042	No	ns	>0.9999	B-F
shR-HSF2+LPS vs. shR-V+LPS	28.4	19.21 to 37.59	Yes	****	<0.0001	C-D
shR-HSF2+LPS vs. OE-HSF2+LPS	44.16	34.97 to 53.35	Yes	****	<0.0001	C-E
shR-HSF2+LPS vs. OE-V+LPS	25.65	16.46 to 34.84	Yes	****	<0.0001	C-F
shR-V+LPS vs. OE-HSF2+LPS	15.77	6.577 to 24.96	Yes	***	0.001	D-E
shR-V+LPS vs. OE-V+LPS	-2.747	-11.94 to 6.443	No	ns	0.9079	D-F
OE-HSF2+LPS vs. OE-V+LPS	-18.51	-27.70 to -9.324	Yes	***	0.0002	E-F
