# Supplementary material for: Heat shock transcription factor 2 reduces mitochondrial pathway apoptosis in intestinal epithelial cells by inhibiting the increase in mitochondrial membrane permeability in ulcerative colitis
Source: PLoS One. 2025 May 29;20(5):e0325275. doi: 10.1371/journal.pone.0325275 (PMC12121780; doi:10.1371/journal.pone.0325275)
Supplement: S2 Table — (XLSX) [file pone.0325275.s002.xlsx]

## Sheet: Raw data
Group	NC	NC+LPS	shR-HSF2+LPS	shR-V+LPS	OE-HSF2+LPS	OE-V+LPS
R/G	3.88959	1.29568	0.462187	1.20795	2.87354	1.34525
	4.25385	1.3576	0.500102	1.22137	2.49323	1.0694
	3.39889	1.05521	0.553053	1.46434	3.17166	1.15256

## Sheet: Descriptive statistics
	NC	NC+LPS	shR-HSF2+LPS	shR-V+LPS	OE-HSF2+LPS	OE-V+LPS
Number of values	3	3	3	3	3	3
Minimum	3.399	1.055	0.4622	1.208	2.493	1.069
25% Percentile	3.399	1.055	0.4622	1.208	2.493	1.069
Median	3.89	1.296	0.5001	1.221	2.874	1.153
75% Percentile	4.254	1.358	0.5531	1.464	3.172	1.345
Maximum	4.254	1.358	0.5531	1.464	3.172	1.345
Mean	3.847	1.236	0.5051	1.298	2.846	1.189
Std. Deviation	0.429	0.1597	0.04564	0.1443	0.34	0.1415
Std. Error of Mean	0.2477	0.09223	0.02635	0.08332	0.1963	0.0817
Lower 95% CI	2.782	0.8393	0.3917	0.9394	2.001	0.8376
Upper 95% CI	4.913	1.633	0.6185	1.656	3.691	1.541

## Sheet: Multiple comparisons
Tukey's multiple comparisons test	Mean Diff.	95.00% CI of diff.	Significant?	Summary	Adjusted P Value
NC vs. NC+LPS	2.611	1.932 to 3.291	Yes	****	<0.0001	A-B
NC vs. shR-HSF2+LPS	3.342	2.663 to 4.022	Yes	****	<0.0001	A-C
NC vs. shR-V+LPS	2.55	1.870 to 3.229	Yes	****	<0.0001	A-D
NC vs. OE-HSF2+LPS	1.001	0.3220 to 1.681	Yes	**	0.0035	A-E
NC vs. OE-V+LPS	2.658	1.979 to 3.338	Yes	****	<0.0001	A-F
NC+LPS vs. shR-HSF2+LPS	0.731	0.05170 to 1.410	Yes	*	0.0325	B-C
NC+LPS vs. shR-V+LPS	-0.06172	-0.7411 to 0.6176	No	ns	0.9995	B-D
NC+LPS vs. OE-HSF2+LPS	-1.61	-2.289 to -0.9306	Yes	****	<0.0001	B-E
NC+LPS vs. OE-V+LPS	0.04709	-0.6323 to 0.7264	No	ns	0.9999	B-F
shR-HSF2+LPS vs. shR-V+LPS	-0.7928	-1.472 to -0.1134	Yes	*	0.0194	C-D
shR-HSF2+LPS vs. OE-HSF2+LPS	-2.341	-3.020 to -1.662	Yes	****	<0.0001	C-E
shR-HSF2+LPS vs. OE-V+LPS	-0.684	-1.363 to -0.004608	Yes	*	0.0481	C-F
shR-V+LPS vs. OE-HSF2+LPS	-1.548	-2.228 to -0.8689	Yes	****	<0.0001	D-E
shR-V+LPS vs. OE-V+LPS	0.1088	-0.5705 to 0.7882	No	ns	0.9933	D-F
OE-HSF2+LPS vs. OE-V+LPS	1.657	0.9777 to 2.336	Yes	****	<0.0001	E-F
