# Supplementary material for: Heat shock transcription factor 2 reduces mitochondrial pathway apoptosis in intestinal epithelial cells by inhibiting the increase in mitochondrial membrane permeability in ulcerative colitis
Source: PLoS One. 2025 May 29;20(5):e0325275. doi: 10.1371/journal.pone.0325275 (PMC12121780; doi:10.1371/journal.pone.0325275)
Supplement: S3 Table — (XLSX) [file pone.0325275.s003.xlsx]

## Sheet: Raw data
Group	Positive rate（%）
NC	1	7.41
	2	5.52
	3	6.95
NC+LPS	1	52.91
	2	48.29
	3	51.84
shR-HSF2+LPS	1	72.42
	2	68.35
	3	64.95
OE-HSF2+LPS	1	35.83
	2	29.93
	3	36.45
NC+Atr+LPS	1	69.72
	2	74.86
	3	77.67
NC+CsA+LPS	1	30.28
	2	27.93
	3	33.72
OE-HSF2+Atr+LPS	1	54.46
	2	48.65
	3	53.69
OE-HSF2+Atr+LPS	1	52.99
	2	52.72
	3	47.79

## Sheet: Descriptive statistics
	NC	NC+LPS	shR-HSF2+LPS	OE-HSF2+LPS	NC+Atr+LPS	NC+CsA+LPS	OE-HSF2+Atr+LPS	shR-HSF2+CsA+LPS
Number of values	3	3	3	3	3	3	3	3
Minimum	5.52	48.29	64.95	29.93	69.72	27.93	48.65	47.79
25% Percentile	5.52	48.29	64.95	29.93	69.72	27.93	48.65	47.79
Median	6.95	51.84	68.35	35.83	74.86	30.28	53.69	52.72
75% Percentile	7.41	52.91	72.42	36.45	77.67	33.72	54.46	52.99
Maximum	7.41	52.91	72.42	36.45	77.67	33.72	54.46	52.99
Mean	6.627	51.01	68.57	34.07	74.08	30.64	52.27	51.17
Std. Deviation	0.9856	2.418	3.74	3.599	4.032	2.912	3.156	2.927
Std. Error of Mean	0.569	1.396	2.159	2.078	2.328	1.681	1.822	1.69
Lower 95% CI	4.178	45.01	59.28	25.13	64.07	23.41	44.43	43.89
Upper 95% CI	9.075	57.02	77.86	43.01	84.1	37.88	60.11	58.44

## Sheet: Multiple comparisons
Tukey's multiple comparisons test	Mean Diff.	95.00% CI of diff.	Significant?	Summary	Adjusted P Value
NC vs. NC+LPS	-44.39	-53.16 to -35.62	Yes	****	<0.0001	A-B
NC vs. shR-HSF2+LPS	-61.95	-70.72 to -53.18	Yes	****	<0.0001	A-C
NC vs. OE-HSF2+LPS	-27.44	-36.21 to -18.67	Yes	****	<0.0001	A-D
NC vs. NC+Atr+LPS	-67.46	-76.23 to -58.69	Yes	****	<0.0001	A-E
NC vs. NC+CsA+LPS	-24.02	-32.79 to -15.25	Yes	****	<0.0001	A-F
NC vs. OE-HSF2+Atr+LPS	-45.64	-54.41 to -36.87	Yes	****	<0.0001	A-G
NC vs. shR-HSF2+CsA+LPS	-44.54	-53.31 to -35.77	Yes	****	<0.0001	A-H
NC+LPS vs. shR-HSF2+LPS	-17.56	-26.33 to -8.789	Yes	****	<0.0001	B-C
NC+LPS vs. OE-HSF2+LPS	16.94	8.172 to 25.71	Yes	***	0.0001	B-D
NC+LPS vs. NC+Atr+LPS	-23.07	-31.84 to -14.30	Yes	****	<0.0001	B-E
NC+LPS vs. NC+CsA+LPS	20.37	11.60 to 29.14	Yes	****	<0.0001	B-F
NC+LPS vs. OE-HSF2+Atr+LPS	-1.253	-10.02 to 7.518	No	ns	0.9995	B-G
NC+LPS vs. shR-HSF2+CsA+LPS	-0.1533	-8.924 to 8.618	No	ns	>0.9999	B-H
shR-HSF2+LPS vs. OE-HSF2+LPS	34.5	25.73 to 43.27	Yes	****	<0.0001	C-D
shR-HSF2+LPS vs. NC+Atr+LPS	-5.51	-14.28 to 3.261	No	ns	0.4134	C-E
shR-HSF2+LPS vs. NC+CsA+LPS	37.93	29.16 to 46.70	Yes	****	<0.0001	C-F
shR-HSF2+LPS vs. OE-HSF2+Atr+LPS	16.31	7.536 to 25.08	Yes	***	0.0002	C-G
shR-HSF2+LPS vs. shR-HSF2+CsA+LPS	17.41	8.636 to 26.18	Yes	****	<0.0001	C-H
OE-HSF2+LPS vs. NC+Atr+LPS	-40.01	-48.78 to -31.24	Yes	****	<0.0001	D-E
OE-HSF2+LPS vs. NC+CsA+LPS	3.427	-5.344 to 12.20	No	ns	0.8652	D-F
OE-HSF2+LPS vs. OE-HSF2+Atr+LPS	-18.2	-26.97 to -9.426	Yes	****	<0.0001	D-G
OE-HSF2+LPS vs. shR-HSF2+CsA+LPS	-17.1	-25.87 to -8.326	Yes	***	0.0001	D-H
NC+Atr+LPS vs. NC+CsA+LPS	43.44	34.67 to 52.21	Yes	****	<0.0001	E-F
NC+Atr+LPS vs. OE-HSF2+Atr+LPS	21.82	13.05 to 30.59	Yes	****	<0.0001	E-G
NC+Atr+LPS vs. shR-HSF2+CsA+LPS	22.92	14.15 to 31.69	Yes	****	<0.0001	E-H
NC+CsA+LPS vs. OE-HSF2+Atr+LPS	-21.62	-30.39 to -12.85	Yes	****	<0.0001	F-G
NC+CsA+LPS vs. shR-HSF2+CsA+LPS	-20.52	-29.29 to -11.75	Yes	****	<0.0001	F-H
OE-HSF2+Atr+LPS vs. shR-HSF2+CsA+LPS	1.1	-7.671 to 9.871	No	ns	0.9998	G-H
