# Supplementary material for: Heat shock transcription factor 2 reduces mitochondrial pathway apoptosis in intestinal epithelial cells by inhibiting the increase in mitochondrial membrane permeability in ulcerative colitis
Source: PLoS One. 2025 May 29;20(5):e0325275. doi: 10.1371/journal.pone.0325275 (PMC12121780; doi:10.1371/journal.pone.0325275)
Supplement: S4 Table — (XLSX) [file pone.0325275.s004.xlsx]

## Sheet: Raw data
Group	NC	NC+LPS	shR-HSF2+LPS	OE-HSF2+LPS	NC+Atr+LPS	NC+CsA+LPS	OE-HSF2+Atr+LPS	shR-HSF2+CsA+LPS
R/G	3.57616	1.20946	0.679274	3.03484	0.528489	3.46113	1.12716	1.43268
	3.85316	1.14364	0.64889	3.02154	0.568757	3.38565	1.29662	1.3249
	3.47924	1.24869	0.60398	3.27144	0.458102	3.16767	1.30026	1.28087

## Sheet: Descriptive statistics
	NC	NC+LPS	shR-HSF2+LPS	OE-HSF2+LPS	NC+Atr+LPS	NC+CsA+LPS	OE-HSF2+Atr+LPS	shR-HSF2+CsA+LPS
Number of values	3	3	3	3	3	3	3	3
Minimum	3.479	1.144	0.604	3.022	0.4581	3.168	1.127	1.281
25% Percentile	3.479	1.144	0.604	3.022	0.4581	3.168	1.127	1.281
Median	3.576	1.209	0.6489	3.035	0.5285	3.386	1.297	1.325
75% Percentile	3.853	1.249	0.6793	3.271	0.5688	3.461	1.3	1.433
Maximum	3.853	1.249	0.6793	3.271	0.5688	3.461	1.3	1.433
Mean	3.636	1.201	0.644	3.109	0.5184	3.338	1.241	1.346
Std. Deviation	0.1941	0.05308	0.03788	0.1406	0.05601	0.1524	0.09891	0.0781
Std. Error of Mean	0.112	0.03065	0.02187	0.08117	0.03234	0.08798	0.0571	0.04509
Lower 95% CI	3.154	1.069	0.5499	2.76	0.3793	2.96	0.9956	1.152
Upper 95% CI	4.118	1.332	0.7381	3.459	0.6576	3.717	1.487	1.54

## Sheet: Multiple comparisons
Tukey's multiple comparisons test	Mean Diff.	95.00% CI of diff.	Significant?	Summary	Adjusted P Value
NC vs. NC+LPS	2.436	2.113 to 2.758	Yes	****	<0.0001	A-B
NC vs. shR-HSF2+LPS	2.992	2.670 to 3.314	Yes	****	<0.0001	A-C
NC vs. OE-HSF2+LPS	0.5269	0.2047 to 0.8491	Yes	***	0.0007	A-D
NC vs. NC+Atr+LPS	3.118	2.796 to 3.440	Yes	****	<0.0001	A-E
NC vs. NC+CsA+LPS	0.298	-0.02415 to 0.6202	No	ns	0.0807	A-F
NC vs. OE-HSF2+Atr+LPS	2.395	2.073 to 2.717	Yes	****	<0.0001	A-G
NC vs. shR-HSF2+CsA+LPS	2.29	1.968 to 2.612	Yes	****	<0.0001	A-H
NC+LPS vs. shR-HSF2+LPS	0.5565	0.2344 to 0.8787	Yes	***	0.0004	B-C
NC+LPS vs. OE-HSF2+LPS	-1.909	-2.231 to -1.586	Yes	****	<0.0001	B-D
NC+LPS vs. NC+Atr+LPS	0.6821	0.3600 to 1.004	Yes	****	<0.0001	B-E
NC+LPS vs. NC+CsA+LPS	-2.138	-2.460 to -1.815	Yes	****	<0.0001	B-F
NC+LPS vs. OE-HSF2+Atr+LPS	-0.04075	-0.3629 to 0.2814	No	ns	0.9998	B-G
NC+LPS vs. shR-HSF2+CsA+LPS	-0.1456	-0.4677 to 0.1766	No	ns	0.7636	B-H
shR-HSF2+LPS vs. OE-HSF2+LPS	-2.465	-2.787 to -2.143	Yes	****	<0.0001	C-D
shR-HSF2+LPS vs. NC+Atr+LPS	0.1256	-0.1966 to 0.4478	No	ns	0.8664	C-E
shR-HSF2+LPS vs. NC+CsA+LPS	-2.694	-3.016 to -2.372	Yes	****	<0.0001	C-F
shR-HSF2+LPS vs. OE-HSF2+Atr+LPS	-0.5973	-0.9195 to -0.2751	Yes	***	0.0002	C-G
shR-HSF2+LPS vs. shR-HSF2+CsA+LPS	-0.7021	-1.024 to -0.3799	Yes	****	<0.0001	C-H
OE-HSF2+LPS vs. NC+Atr+LPS	2.591	2.269 to 2.913	Yes	****	<0.0001	D-E
OE-HSF2+LPS vs. NC+CsA+LPS	-0.2289	-0.5511 to 0.09331	No	ns	0.2787	D-F
OE-HSF2+LPS vs. OE-HSF2+Atr+LPS	1.868	1.546 to 2.190	Yes	****	<0.0001	D-G
OE-HSF2+LPS vs. shR-HSF2+CsA+LPS	1.763	1.441 to 2.085	Yes	****	<0.0001	D-H
NC+Atr+LPS vs. NC+CsA+LPS	-2.82	-3.142 to -2.498	Yes	****	<0.0001	E-F
NC+Atr+LPS vs. OE-HSF2+Atr+LPS	-0.7229	-1.045 to -0.4007	Yes	****	<0.0001	E-G
NC+Atr+LPS vs. shR-HSF2+CsA+LPS	-0.8277	-1.150 to -0.5055	Yes	****	<0.0001	E-H
NC+CsA+LPS vs. OE-HSF2+Atr+LPS	2.097	1.775 to 2.419	Yes	****	<0.0001	F-G
NC+CsA+LPS vs. shR-HSF2+CsA+LPS	1.992	1.670 to 2.314	Yes	****	<0.0001	F-H
OE-HSF2+Atr+LPS vs. shR-HSF2+CsA+LPS	-0.1048	-0.4270 to 0.2174	No	ns	0.9412	G-H
