# Supplementary material for: Heat shock transcription factor 2 reduces mitochondrial pathway apoptosis in intestinal epithelial cells by inhibiting the increase in mitochondrial membrane permeability in ulcerative colitis
Source: PLoS One. 2025 May 29;20(5):e0325275. doi: 10.1371/journal.pone.0325275 (PMC12121780; doi:10.1371/journal.pone.0325275)
Supplement: S5 Table — (XLSX) [file pone.0325275.s005.xlsx]

## Sheet: Raw data
Group	NC	NC+LPS	shR-HSF2+LPS	OE-HSF2+LPS	NC+Atr+LPS	NC+CsA+LPS	OE-HSF2+Atr+LPS	shR-HSF2+CsA+LPS
Apoptosis rate	5.57	17.46	17.66	9.76	32.45	9.8	22.03	20.26
	5.77	17.24	20.33	7.76	25.5	8.87	21.93	17.12
	4.8	17.07	19.85	11.81	30.14	12.79	18.96	13.46

## Sheet: Descriptive statistics
	NC	NC+LPS	shR-HSF2+LPS	OE-HSF2+LPS	NC+Atr+LPS	NC+CsA+LPS	OE-HSF2+Atr+LPS	shR-HSF2+CsA+LPS
Number of values	3	3	3	3	3	3	3	3
Minimum	4.8	17.07	17.66	7.76	25.5	8.87	18.96	13.46
25% Percentile	4.8	17.07	17.66	7.76	25.5	8.87	18.96	13.46
Median	5.57	17.24	19.85	9.76	30.14	9.8	21.93	17.12
75% Percentile	5.77	17.46	20.33	11.81	32.45	12.79	22.03	20.26
Maximum	5.77	17.46	20.33	11.81	32.45	12.79	22.03	20.26
Mean	5.38	17.26	19.28	9.777	29.36	10.49	20.97	16.95
Std. Deviation	0.5122	0.1955	1.423	2.025	3.539	2.048	1.744	3.403
Std. Error of Mean	0.2957	0.1129	0.8218	1.169	2.044	1.183	1.007	1.965
Lower 95% CI	4.108	16.77	15.74	4.746	20.57	5.399	16.64	8.492
Upper 95% CI	6.652	17.74	22.82	14.81	38.16	15.57	25.31	25.4

## Sheet: Multiple comparisons
Tukey's multiple comparisons test	Mean Diff.	95.00% CI of diff.	Significant?	Summary	Adjusted P Value
NC vs. NC+LPS	-11.88	-18.02 to -5.734	Yes	***	0.0001	A-B
NC vs. shR-HSF2+LPS	-13.9	-20.04 to -7.757	Yes	****	<0.0001	A-C
NC vs. OE-HSF2+LPS	-4.397	-10.54 to 1.746	No	ns	0.2711	A-D
NC vs. NC+Atr+LPS	-23.98	-30.13 to -17.84	Yes	****	<0.0001	A-E
NC vs. NC+CsA+LPS	-5.107	-11.25 to 1.036	No	ns	0.1427	A-F
NC vs. OE-HSF2+Atr+LPS	-15.59	-21.74 to -9.451	Yes	****	<0.0001	A-G
NC vs. shR-HSF2+CsA+LPS	-11.57	-17.71 to -5.424	Yes	***	0.0002	A-H
NC+LPS vs. shR-HSF2+LPS	-2.023	-8.166 to 4.119	No	ns	0.9376	B-C
NC+LPS vs. OE-HSF2+LPS	7.48	1.337 to 13.62	Yes	*	0.0118	B-D
NC+LPS vs. NC+Atr+LPS	-12.11	-18.25 to -5.964	Yes	****	<0.0001	B-E
NC+LPS vs. NC+CsA+LPS	6.77	0.6273 to 12.91	Yes	*	0.0255	B-F
NC+LPS vs. OE-HSF2+Atr+LPS	-3.717	-9.859 to 2.426	No	ns	0.4569	B-G
NC+LPS vs. shR-HSF2+CsA+LPS	0.31	-5.833 to 6.453	No	ns	>0.9999	B-H
shR-HSF2+LPS vs. OE-HSF2+LPS	9.503	3.361 to 15.65	Yes	**	0.0013	C-D
shR-HSF2+LPS vs. NC+Atr+LPS	-10.08	-16.23 to -3.941	Yes	***	0.0007	C-E
shR-HSF2+LPS vs. NC+CsA+LPS	8.793	2.651 to 14.94	Yes	**	0.0028	C-F
shR-HSF2+LPS vs. OE-HSF2+Atr+LPS	-1.693	-7.836 to 4.449	No	ns	0.9749	C-G
shR-HSF2+LPS vs. shR-HSF2+CsA+LPS	2.333	-3.809 to 8.476	No	ns	0.8803	C-H
OE-HSF2+LPS vs. NC+Atr+LPS	-19.59	-25.73 to -13.44	Yes	****	<0.0001	D-E
OE-HSF2+LPS vs. NC+CsA+LPS	-0.71	-6.853 to 5.433	No	ns	0.9999	D-F
OE-HSF2+LPS vs. OE-HSF2+Atr+LPS	-11.2	-17.34 to -5.054	Yes	***	0.0002	D-G
OE-HSF2+LPS vs. shR-HSF2+CsA+LPS	-7.17	-13.31 to -1.027	Yes	*	0.0165	D-H
NC+Atr+LPS vs. NC+CsA+LPS	18.88	12.73 to 25.02	Yes	****	<0.0001	E-F
NC+Atr+LPS vs. OE-HSF2+Atr+LPS	8.39	2.247 to 14.53	Yes	**	0.0043	E-G
NC+Atr+LPS vs. shR-HSF2+CsA+LPS	12.42	6.274 to 18.56	Yes	****	<0.0001	E-H
NC+CsA+LPS vs. OE-HSF2+Atr+LPS	-10.49	-16.63 to -4.344	Yes	***	0.0005	F-G
NC+CsA+LPS vs. shR-HSF2+CsA+LPS	-6.46	-12.60 to -0.3173	Yes	*	0.0357	F-H
OE-HSF2+Atr+LPS vs. shR-HSF2+CsA+LPS	4.027	-2.116 to 10.17	No	ns	0.365	G-H
